# Supplementary material for: Use of Prescribed Drugs to Treat Chronic Diseases during Pregnancy in Outpatient Care in Switzerland between 2014 and 2018: Descriptive Analysis of Swiss Health Care Claims Data
Source: Int J Environ Res Public Health. 2022 Jan 27;19(3):1456. doi: 10.3390/ijerph19031456 (PMC8835338; doi:10.3390/ijerph19031456)
Supplement: Supplementary file 1 [file ijerph-19-01456-s001.zip]

Archive with 1 entries (1 files):
- ijerph-1521655-supplementary.pdf
